# Supplementary material for: Trend analysis of hospital admissions attributable to tobacco smoking, Northern Territory Aboriginal and non-Aboriginal populations, 1998 to 2009
Source: BMC Public Health. 2012 Jul 24;12:545. doi: 10.1186/1471-2458-12-545 (PMC3447727; doi:10.1186/1471-2458-12-545)
Supplement: Additional file 1 — Appendix A. Causes of death and principal diagnoses identified as tobacco-related conditions. [file 1471-2458-12-545-S1.xls]

## Sheet: Sheet1
	Appendix A. Causes of death and principal diagnoses identified as tobacco-related conditions
	Condition	ICD-10 Code	Reference source
	Oropharyngeal cancer	C00-14	BOD
	Oesophageal cancer	C15	BOD
	Stomach cancer	C16	BOD
	Anal cancer1	C21	English
	Pancreatic cancer	C25	BOD
	Laryngeal cancer	C32	BOD
	Lung cancer1	C33-34	English
	Endometrial cancer (50 years and over)1	C54	English
	Peripheral vascular disease	I72, I73, I74, I70	BOD
	Vulvar cancer1	C51	English
	Penile cancer1	C60	English
	Bladder cancer	C67	BOD
	Renal cancer	C64-66, C68	BOD
	Respiratory carcinoma in situ1	D02	English
	Ischaemic heart disease	I20-25	BOD
	COPD	J40-44	BOD
	Tobacco abuse1	F17, T65.2, Z72.0	English
	Parkinson’s disease	G20-21	BOD
	Pulmonary circulation disease	I26.0, I27-28	BOD
	Cardiac dysrhythmias	I46-49	BOD
	Heart failure	I50-51, I97.1	BOD
	Stroke	I60-69, G45	BOD
	Atherosclerosis1	I70	English
	Lower respiratory illness (under 18 months)	J10-13, J15-18, J20.0, J20.2-20.9, J21-22	BOD
	Peptic ulcer1	K25-28	English
	Crohn’s disease1	K50	English
	Ulcerative colitis1	K51	English
	Ectopic pregnancy1	O00, P01.4	English
	Spontaneous abortion1	O03, P01.8	English
	Antepartum haemorrhage1	O20, O44.1, O45-46, P02.0-02.1	English
	Hypertension in pregnancy1	P00.0, O10	English
	Low birthweight2	P05-07, P22	Ridolfo
	Premature rupture of membranes1	O42	English
	SIDS	R95	BOD
	Fire injuries	X00-19	BOD
	Asthma (under 15 yrs)	J45-46	BOD
	Macular degeneration (45 years and over)	H35.3-52.4	BOD
	Otitis media	H65-66	BOD
	Source; ABOD was used for all those conditions which are not specified
	1English
	2Ridolfo
